# Supplementary material for: Intraspecies Variation Offers Potential to Improve White Rot Fungi for Increasing Degradability of Lignocellulose for Ruminants
Source: J Fungi (Basel). 2024 Dec 11;10(12):858. doi: 10.3390/jof10120858 (PMC11678441; doi:10.3390/jof10120858)
Supplement: Supplementary file 1 [file jof-10-00858-s001.zip]

Archive with 5 entries (5 files):
- S1_strains.xlsx
- S2_Ergosterol_after_7_weeks.xlsx
- S3_Reduction fibers_After_7_weeks.xlsx
- S4_Change degradability.xlsx
- Supplemental figures S1, S2 and S3.pdf
