# Supplementary material for: Intraspecies Variation Offers Potential to Improve White Rot Fungi for Increasing Degradability of Lignocellulose for Ruminants
Source: J Fungi (Basel). 2024 Dec 11;10(12):858. doi: 10.3390/jof10120858 (PMC11678441; doi:10.3390/jof10120858)
Supplement: Supplementary file 1 [file jof-10-00858-s001.zip › S1_strains.xlsx]

## Sheet: Strains used
Intraspecies variation offers potentials to improve white rot fungi for increasing degradability of lignocellulose for ruminants.
Anton S.M. Sonnenberg1*, Nazri Nayan1,2, John W. Cone3 and Arend F. van Peer1
1 Plant Breeding, Wageningen University & Research, Wageningen, The Netherlands
2 Department of Animal Science, Faculty of Agriculture, Universiti Putra Malaysia, 43400 UPM Serdang, Malaysia
3 Animal Nutrition Group, Wageningen University & Research, Wageningen, The Netherlands
	Table S1. List of strains from three different white-rot fungi species used in "Intraspecies variation offers potentials to improve white rot fungi for increasing degradability of lignocellulose for ruminants."
		Ceriporiopsis subvermispora				Pleurotus eryngii				Lentinula edodes
	CS strain	Original name	Origin		PE strain	Original name	Origin		LE strain	Original name	Origin
Ploidy
MK	1	CBS 347.63	USA		1	pl 03/04	Commercial cultivar		1	sh 02/05	China
MK	2	ACCC31512	China		2	pl 02/08	China		2	SP-1A	Germany
DK	3	AR-93	USA		3	Mycelia2600	Commercial cultivar		3	sh00/01	China
DK	4	FP-104027-T	USA		4	P.eryngii 87	?		6	UGM	Indonesia
DK	5	FP-105752-Sp	USA		5	AH03	Iran		7	CCBAS389	Czech Republic
DK	6	L-3292-R	USA		6	AL04	Iran		8	sh 03/08	Japan
DK	7	L-6133-Sp	USA		7	BA19	Iran		9	msc03	Japan
DK	8	L-6332-Sp	USA		8	F23	Iran		10	LE (75)	Ghana
DK	9	L-9186-Sp	USA		9	HE05	Iran
DK	10	L-14807-Sp	USA		10	P02	Iran
DK	11	L-15225-Sp	USA
DK	12	ME-485	USA
	In the first column of the species Ceriporiopsis subvermispora the poidy state of the strain is indicated: MK for monokaryon (one haploid nucleus per cel) or DK for dikaryon (two haploid nuclei per cell). For the species L. edodes and P. eryngii all strains are dikaryotic. The C. subvermispora strain originating form the USA were a gift from the Centre for Forest Mycology Reserch Culture Collecti…
