# Supplementary material for: Intraspecies Variation Offers Potential to Improve White Rot Fungi for Increasing Degradability of Lignocellulose for Ruminants
Source: J Fungi (Basel). 2024 Dec 11;10(12):858. doi: 10.3390/jof10120858 (PMC11678441; doi:10.3390/jof10120858)
Supplement: Supplementary file 1 [file jof-10-00858-s001.zip › S2_Ergosterol_after_7_weeks.xlsx]

## Sheet: C.subvermispora
Intraspecies variation offers potentials to improve white rot fungi for increasing degradability of lignocellulose for ruminants.
Anton S.M. Sonnenberg1*, Nazri Nayan1,2, John W. Cone3 and Arend F. van Peer1
1 Plant Breeding, Wageningen University & Research, Wageningen, The Netherlands
2 Department of Animal Science, Faculty of Agriculture, Universiti Putra Malaysia, 43400 UPM Serdang, Malaysia
3 Animal Nutrition Group, Wageningen University & Research, Wageningen, The Netherlands
Ceriporiopsis subvermispora
Ergosterol concentration after 7 weeks of incubation (microgram/ g dry matter)
	Descriptives
	Erg (microg/g DM)					95% Confidence Interval for Mean
		N	Mean	Std. Deviation	Std. Error	Lower Bound	Upper Bound	Minimum	Maximum
	Cs1	3	59.6065	3.18725	1.84016	51.689	67.5241	57.5784	63.2802
	Cs2	3	98.357	5.12339	2.95799	85.6298	111.084	93.8747	103.942
	Cs3	3	181.623	0.648041	0.374147	180.014	183.233	180.903	182.159
	Cs4	3	144.597	24.0444	13.882	84.8673	204.326	130.04	172.35
	Cs5	3	85.1687	9.2064	5.31531	62.2988	108.039	75.6017	93.9662
	Cs6	3	78.0363	5.60158	3.23407	64.1212	91.9514	71.6816	82.2584
	Cs7	3	142.15	9.65496	5.57429	118.166	166.134	134.733	153.067
	Cs8	3	98.2931	5.50183	3.17648	84.6258	111.96	94.8663	104.639
	Cs9	3	85.3323	12.587	7.26711	54.0645	116.6	71.3551	95.772
	Cs10	3	86.8311	6.26359	3.61629	71.2715	102.391	79.6955	91.4211
	Cs11	3	128.427	12.7897	7.38413	96.6558	160.199	117.396	142.446
	Cs12	3	90.1845	2.71045	1.56488	83.4514	96.9177	87.3573	92.7607
	Total	36	106.551	35.0848	5.84747	94.6796	118.422	57.5784	182.159
	ANOVA
	Erg (microg/g DM)
		Sum of Squares	df	Mean Square	F	Sig.
	Between Groups	40636.7	11	3694.25	36.243	<.001
	Within Groups	2446.34	24	101.931
	Total	43083.1	35
	Erg (microg/g DM)
		Ref-St	N	Subset for alpha = 0.05
	Tukey HSDa			1	2	3	4
		Cs1	3	59.6065				a
		Cs6	3	78.0363	78.0363			ab
		Cs5	3	85.1687	85.1687			ab
		Cs9	3	85.3323	85.3323			ab
		Cs10	3	86.8311	86.8311			ab
		Cs12	3		90.1845			b
		Cs8	3		98.2931			b
		Cs2	3		98.357			b
		Cs11	3			128.427		c
		Cs7	3			142.15		c
		Cs4	3			144.597		c
		Cs3	3				181.623	d
		Sig.		0.094	0.404	0.712	1
	Means for groups in homogeneous subsets are displayed.
	a Uses Harmonic Mean Sample Size = 3.000.

## Sheet: L. edodes
Lentinula edodes
Ergosterol concentration after 7 weeks of incubation (microgram/ g dry matter)
	Descriptives
	Erg (microg/g DM)					95% Confidence Interval for Mean
		N	Mean	Std. Deviation	Std. Error	Lower Bound	Upper Bound	Minimum	Maximum
	Le1	3	163.065	18.6716	10.78	116.682	209.448	143.641	180.88
	Le2	2	148.116	18.5719	13.1323	-18.7454	314.978	134.984	161.249
	Le3	2	145.231	7.21321	5.10051	80.4232	210.039	140.131	150.332
	Le6	3	99.1898	6.72547	3.88295	82.4828	115.897	93.9456	106.772
	Le7	3	116.011	6.92079	3.99572	98.8193	133.204	108.967	122.802
	Le8	3	112.322	13.3547	7.71032	79.1475	145.497	101.715	127.319
	Le9	3	117.597	14.5706	8.41235	81.4016	153.792	104.183	133.099
	Le10	3	154.899	28.2411	16.305	84.7446	225.054	134.083	187.046
	Total	22	130.725	26.4929	5.64831	118.979	142.471	93.9456	187.046
	ANOVA
	Erg (microg/g DM)
		Sum of Squares	df	Mean Square	F	Sig.
	Between Groups	11082.5	7	1583.21	6.061	0.002
	Within Groups	3656.88	14	261.206
	Total	14739.4	21
	Erg (microg/g DM)
	Tukey HSDa,b	Ref-St	N	Subset for alpha = 0.05
				1	2	3
		Le6	3	99.1898			a
		Le8	3	112.322	112.322		ab
		Le7	3	116.011	116.011	116.011	abc
		Le9	3	117.597	117.597	117.597	abc
		Le3	2	145.231	145.231	145.231	abc
		Le2	2	148.116	148.116	148.116	abc
		Le10	3		154.899	154.899	bc
		Le1	3			163.065	c
		Sig.		0.053	0.116	0.067
	Means for groups in homogeneous subsets are displayed.
	a Uses Harmonic Mean Sample Size = 2.667.
	b The group sizes are unequal. The harmonic mean of the group sizes is used. Type I error levels are not guaranteed.

## Sheet: P. eryngii
Pleurotus eryngii
Ergosterol concentration after 7 weeks of incubation (microgram/ g dry matter)
	Descriptives
	Erg (microg/g DM)					95% Confidence Interval for Mean
		N	Mean	Std. Deviation	Std. Error	Lower Bound	Upper Bound	Minimum	Maximum
	Pe1	3	67.879	8.92252	5.15142	45.7142	90.0438	59.9034	77.5151
	Pe2	3	81.511	4.44348	2.56545	70.4728	92.5492	77.9561	86.4926
	Pe3	3	76.3756	7.18426	4.14784	58.5289	94.2223	68.1091	81.1103
	Pe4	3	145.285	6.96794	4.02294	127.976	162.595	140.128	153.212
	Pe5	3	158.594	11.8585	6.8465	129.136	188.052	150.353	172.185
	Pe6	3	64.946	4.63055	2.67345	53.4431	76.4489	60.5794	69.8017
	Pe7	3	77.8593	2.99976	1.73191	70.4075	85.3111	74.8254	80.8237
	Pe8	3	79.6042	3.05328	1.76281	72.0195	87.189	77.4668	83.1011
	Pe9	3	94.1936	8.49323	4.90357	73.0953	115.292	85.7229	102.709
	Pe10	3	98.0161	2.78074	1.60546	91.1084	104.924	95.5215	101.014
	Total	30	94.4264	31.4877	5.74884	82.6687	106.184	59.9034	172.185
	ANOVA
	Erg (microg/g DM)
		Sum of Squares	df	Mean Square	F	Sig.
	Between Groups	27833.2	9	3092.58	67.263	<.001
	Within Groups	919.552	20	45.978
	Total	28752.8	29
	Erg (microg/g DM)
		Ref-St	N	Subset for alpha = 0.05
	Tukey HSDa			1	2	3	4
		Pe6	3	64.946				a
		Pe1	3	67.879				a
		Pe3	3	76.3756	76.3756			ab
		Pe7	3	77.8593	77.8593			ab
		Pe8	3	79.6042	79.6042	79.6042		abc
		Pe2	3	81.511	81.511	81.511		abc
		Pe9	3		94.1936	94.1936		bc
		Pe10	3			98.0161		c
		Pe4	3				145.285	d
		Pe5	3				158.594	d
		Sig.		0.144	0.095	0.077	0.373
	Means for groups in homogeneous subsets are displayed.
	a Uses Harmonic Mean Sample Size = 3.000.
