# Supplementary material for: Intraspecies Variation Offers Potential to Improve White Rot Fungi for Increasing Degradability of Lignocellulose for Ruminants
Source: J Fungi (Basel). 2024 Dec 11;10(12):858. doi: 10.3390/jof10120858 (PMC11678441; doi:10.3390/jof10120858)
Supplement: Supplementary file 1 [file jof-10-00858-s001.zip › S3_Reduction fibers_After_7_weeks.xlsx]

## Sheet: Cs_ADL
Intraspecies variation offers potentials to improve white rot fungi for increasing degradability of lignocellulose for ruminants.
Anton S.M. Sonnenberg1*, Nazri Nayan1,2, John W. Cone3 and Arend F. van Peer1
1 Plant Breeding, Wageningen University & Research, Wageningen, The Netherlands
2 Department of Animal Science, Faculty of Agriculture, Universiti Putra Malaysia, 43400 UPM Serdang, Malaysia
3 Animal Nutrition Group, Wageningen University & Research, Wageningen, The Netherlands
	Statistics on reduction absolute amount of fibers. Fraction reduction compared to untreated material
	Species: Ceriporiopsis subvermispora
	ANOVA Cs
	Absolute reduction ADL
		Sum of Squares	df	Mean Square	F	Sig.
	Between Groups	0.147	11	0.013	6.857	<.001
	Within Groups	0.041	21	0.002
	Total	0.187	32
	Descriptives Cs
	Absolute reduction ADL					95% Confidence Interval for Mean
	Strain	N	Mean	Std. Deviation	Std. Error	Lower Bound	Upper Bound	Minimum	Maximum
	Cs2	3	0.330534	0.0788857	0.0455447	0.134571	0.526497	0.242279	0.394185
	Cs5	3	0.341685	0.0636766	0.0367637	0.183504	0.499866	0.299155	0.414893
	Cs3	3	0.355317	0.0270412	0.0156123	0.288143	0.422491	0.333574	0.385596
	Cs11	3	0.367865	0.0509022	0.0293884	0.241417	0.494313	0.314727	0.416189
	Cs4	3	0.378837	0.0323721	0.0186901	0.29842	0.459254	0.357513	0.416087
	Cs1	2	0.461058	0.0270538	0.0191299	0.217989	0.704126	0.441928	0.480188
	Cs8	3	0.461455	0.0319527	0.0184479	0.38208	0.54083	0.429228	0.493126
	Cs7	3	0.462176	0.0318902	0.0184118	0.382956	0.541396	0.426585	0.488152
	Cs10	2	0.482878	0.0256633	0.0181467	0.252303	0.713454	0.464732	0.501025
	Cs9	2	0.489046	0.016511	0.011675	0.340701	0.637391	0.477371	0.500721
	Cs6	3	0.499981	0.0526356	0.0303892	0.369227	0.630735	0.440073	0.538812
	Cs12	3	0.517705	0.0111276	0.00642451	0.490063	0.545348	0.504943	0.525379
	Absolute reduction ADL Cs
	Tukey HSD a,b
	Strain	N	Subset for alpha = 0.05
			1	2	3	4
	Cs2	3	0.330534				a
	Cs5	3	0.341685				a
	Cs3	3	0.355317	0.355317			ab
	Cs11	3	0.367865	0.367865	0.367865		abc
	Cs4	3	0.378837	0.378837	0.378837	0.378837	abcd
	Cs1	2	0.461058	0.461058	0.461058	0.461058	abcd
	Cs8	3	0.461455	0.461455	0.461455	0.461455	abcd
	Cs7	3	0.462176	0.462176	0.462176	0.462176	abcd
	Cs10	2		0.482878	0.482878	0.482878	bcd
	Cs9	2		0.489046	0.489046	0.489046	bcd
	Cs6	3			0.499981	0.499981	cd
	Cs12	3				0.517705	d
	Sig.		0.076	0.068	0.074	0.052
	Means for groups in homogeneous subsets are displayed.
	a Uses Harmonic Mean Sample Size = 2.667.
	b The group sizes are unequal. The harmonic mean of the group sizes is used. Type I error levels are not guaranteed.

## Sheet: Le_ADL
		Statistics on reduction absolute amount of fibers. Fraction reduction compared to untreated material
		Species: Lentinula edodes
		ANOVA Le
		Absolute reduction ADL
			Sum of Squares	df	Mean Square	F	Sig.
		Between Groups	0.02	7	0.003	1.912	0.149
		Within Groups	0.019	13	0.001
		Total	0.039	20
		Descriptives Le
		Absolute reduction ADL					95% Confidence Interval for Mean
		Strain	N	Mean	Std. Deviation	Std. Error	Lower Bound	Upper Bound	Minimum	Maximum
		Le2	2	0.357179	0.0048957	0.00346178	0.313192	0.401165	0.353717	0.36064
		Le1	3	0.357455	0.0547871	0.0316314	0.221356	0.493553	0.325489	0.420716
		Le3	2	0.357484	0.00588667	0.0041625	0.304594	0.410374	0.353322	0.361647
		Le10	3	0.386626	0.0556056	0.0321039	0.248494	0.524758	0.322475	0.421043
		Le9	3	0.411286	0.0157028	0.00906603	0.372278	0.450294	0.393575	0.423506
		Le6	3	0.42691	0.0358358	0.0206898	0.337889	0.515931	0.389023	0.460263
		Le7	3	0.427652	0.0377095	0.0217716	0.333977	0.521328	0.391396	0.466664
		Le8	2	0.429785	0.0291159	0.020588	0.16819	0.691381	0.409197	0.450373
		Absolute reduction ADL Le
		Tukey HSD a,b
		Strain	N	Subset for alpha = 0.05
				1
		Le2	2	0.357179	a
		Le1	3	0.357455	a
		Le3	2	0.357484	a
		Le10	3	0.386626	a
		Le9	3	0.411286	a
		Le6	3	0.42691	a
		Le7	3	0.427652	a
		Le8	2	0.429785	a
		Sig.		0.443	a
		Means for groups in homogeneous subsets are displayed.
		a Uses Harmonic Mean Sample Size = 2.526.
		b The group sizes are unequal. The harmonic mean of the group sizes is used. Type I error levels are not guaranteed.

## Sheet: Pe_ADL
		Statistics on reduction absolute amount of fibers. Fraction reduction compared to untreated material
		Species: Pleurotus eryngii
		ANOVA Pe
		Absolute reduction ADL
			Sum of Squares	df	Mean Square	F	Sig.
		Between Groups	0.132	8	0.016	4.556	0.005
		Within Groups	0.058	16	0.004
		Total	0.19	24
		Descriptives Pe
		Absolute reduction ADL					95% Confidence Interval for Mean
		Strain	N	Mean	Std. Deviation	Std. Error	Lower Bound	Upper Bound	Minimum	Maximum
		Pe9	3	0.147941	0.0772087	0.0445765	-0.0438566	0.339738	0.080306	0.232061
		Pe4	2	0.17536	0.0778377	0.0550396	-0.523984	0.874704	0.120321	0.2304
		Pe10	3	0.196028	0.0492705	0.0284464	0.0736335	0.318423	0.142468	0.239424
		Pe8	3	0.198882	0.0563342	0.0325246	0.0589396	0.338823	0.134387	0.238471
		Pe7	3	0.209621	0.0341561	0.01972	0.124772	0.294469	0.182422	0.247955
		Pe6	3	0.220974	0.0310409	0.0179215	0.143864	0.298084	0.187168	0.248193
		Pe5	3	0.230923	0.0479185	0.0276658	0.111886	0.349959	0.190721	0.283949
		Pe1	3	0.306888	0.0961228	0.0554965	0.0681061	0.545671	0.195912	0.364048
		Pe2	2	0.430099	0.0368879	0.0260837	0.098675	0.761524	0.404016	0.456183
		Absolute reduction ADL Pe
		Tukey HSD a,b
		Strain	N	Subset for alpha = 0.05
				1	2
		Pe9	3	0.147941		a
		Pe4	2	0.17536		a
		Pe10	3	0.196028		a
		Pe8	3	0.198882		a
		Pe7	3	0.209621		a
		Pe6	3	0.220974		a
		Pe5	3	0.230923		a
		Pe1	3	0.306888	0.306888	ab
		Pe2	2		0.430099	b
		Sig.		0.12	0.355
		Means for groups in homogeneous subsets are displayed.
		a Uses Harmonic Mean Sample Size = 2.700.
		b The group sizes are unequal. The harmonic mean of the group sizes is used. Type I error levels are not guaranteed.

## Sheet: Cs_Hemic
	Statistics on reduction absolute amount of fibers. Fraction reduction compared to untreated material
	Species: Ceriporiopsis subvermispora
	ANOVA Cs
	Absolute reduction Hemicellulose
		Sum of Squares	df	Mean Square	F	Sig.
	Between Groups	0.056	11	0.005	7.214	<.001
	Within Groups	0.017	24	0.001
	Total	0.072	35
	Descriptives Cs
	Absolute reduction Hemicellulose					95% Confidence Interval for Mean
	Strain	N	Mean	Std. Deviation	Std. Error	Lower Bound	Upper Bound	Minimum	Maximum
	Cs9	3	0.470942	0.0216184	0.0124814	0.417239	0.524645	0.454224	0.495355
	Cs2	3	0.47554	0.027991	0.0161606	0.406007	0.545074	0.444855	0.499677
	Cs12	3	0.500999	0.0217265	0.0125438	0.447027	0.55497	0.482794	0.52505
	Cs3	3	0.505999	0.0184034	0.0106252	0.460282	0.551715	0.488625	0.525283
	Cs11	3	0.507057	0.0325471	0.0187911	0.426205	0.587908	0.488169	0.544639
	Cs10	3	0.517231	0.0522409	0.0301613	0.387458	0.647005	0.457985	0.55668
	Cs5	3	0.532215	0.00341788	0.00197331	0.523724	0.540705	0.528271	0.534304
	Cs8	3	0.539396	0.025856	0.014928	0.475166	0.603626	0.510212	0.559443
	Cs7	3	0.564942	0.00175381	0.00101256	0.560585	0.569299	0.562924	0.566094
	Cs4	3	0.569171	0.0384052	0.0221733	0.473767	0.664574	0.524896	0.593494
	Cs6	3	0.584905	0.00504484	0.00291264	0.572373	0.597437	0.579901	0.589989
	Cs1	3	0.594215	0.0194987	0.0112576	0.545777	0.642652	0.577979	0.615842
	Absolute reduction Hemicellulose Cs
	Tukey HSD a
	Strain	N	Subset for alpha = 0.05
			1	2	3	4
	Cs9	3	0.470942				a
	Cs2	3	0.47554				a
	Cs12	3	0.500999	0.500999			ab
	Cs3	3	0.505999	0.505999			ab
	Cs11	3	0.507057	0.507057	0.507057		abc
	Cs10	3	0.517231	0.517231	0.517231	0.517231	abcd
	Cs5	3	0.532215	0.532215	0.532215	0.532215	abcd
	Cs8	3	0.539396	0.539396	0.539396	0.539396	abcd
	Cs7	3		0.564942	0.564942	0.564942	bcd
	Cs4	3		0.569171	0.569171	0.569171	bcd
	Cs6	3			0.584905	0.584905	cd
	Cs1	3				0.594215	d
	Sig.		0.123	0.127	0.051	0.055
	Means for groups in homogeneous subsets are displayed.
	a Uses Harmonic Mean Sample Size = 3.000.

## Sheet: Le_Hemic
	Statistics on reduction absolute amount of fibers. Fraction reduction compared to untreated material
	Species: Lentinula edodes
	ANOVA
	Absolute reduction Hemicellulose
		Sum of Squares	df	Mean Square	F	Sig.
	Between Groups	0.038	6	0.006	1.463	0.276
	Within Groups	0.048	11	0.004
	Total	0.086	17
	Descriptives
	Absolute reduction Hemicellulose					95% Confidence Interval for Mean
		N	Mean	Std. Deviation	Std. Error	Lower Bound	Upper Bound	Minimum	Maximum
	Le1	3	0.458473	0.0347128	0.0200414	0.372241	0.544704	0.429936	0.497118
	Le2	2	0.443746	0.00711385	0.00503025	0.37983	0.507661	0.438715	0.448776
	Le6	3	0.480171	0.145195	0.0838283	0.119487	0.840855	0.35584	0.639742
	Le7	2	0.564319	0.036712	0.0259593	0.234475	0.894163	0.53836	0.590278
	Le8	2	0.57322	0.04027	0.0284752	0.211409	0.935032	0.544745	0.601695
	Le9	3	0.549751	0.00854334	0.0049325	0.528528	0.570974	0.54466	0.559614
	Le10	3	0.500276	0.00773598	0.00446637	0.481058	0.519493	0.491828	0.507013
	Absolute reduction Hemicellulose
		Ref-St	N	Subset for alpha = 0.05
				1
	Tukey HSDa,b	2	2	0.443746	a
		1	3	0.458473	a
		6	3	0.480171	a
		10	3	0.500276	a
		9	3	0.549751	a
		7	2	0.564319	a
		8	2	0.57322	a
		Sig.		0.375
	Means for groups in homogeneous subsets are displayed.
	a Uses Harmonic Mean Sample Size = 2.471.
	b The group sizes are unequal. The harmonic mean of the group sizes is used. Type I error levels are not guaranteed.

## Sheet: Pe_Hemic
	Statistics on reduction absolute amount of fibers. Fraction reduction compared to untreated material
	Species: Pleurotus eryngii
	ANOVA Pe
	Absolute reduction Hemicellulose
		Sum of Squares	df	Mean Square	F	Sig.
	Between Groups	0.07	9	0.008	5.116	0.001
	Within Groups	0.03	20	0.002
	Total	0.1	29
	Descriptives Pe
	Absolute reduction Hemicellulose					95% Confidence Interval for Mean
	Strain	N	Mean	Std. Deviation	Std. Error	Lower Bound	Upper Bound	Minimum	Maximum
	Pe4	3	0.192492	0.0340995	0.0196874	0.107784	0.2772	0.153118	0.212229
	Pe6	3	0.202486	0.0397863	0.0229706	0.103652	0.301321	0.157589	0.23337
	Pe1	3	0.20758	0.0510643	0.029482	0.0807289	0.33443	0.149315	0.244553
	Pe5	3	0.220351	0.0391076	0.0225788	0.123202	0.3175	0.192098	0.264985
	Pe7	3	0.24115	0.0510488	0.029473	0.114338	0.367962	0.195625	0.296341
	Pe2	3	0.261614	0.0101214	0.00584359	0.236471	0.286757	0.251581	0.271821
	Pe8	3	0.267448	0.00741586	0.00428155	0.249026	0.28587	0.259088	0.273233
	Pe9	3	0.299642	0.0112704	0.00650698	0.271645	0.32764	0.286628	0.30615
	Pe3	3	0.305664	0.0591767	0.0341657	0.158661	0.452668	0.242858	0.360379
	Pe10	3	0.345051	0.0426604	0.02463	0.239076	0.451025	0.297877	0.380921
	Absolute reduction Hemicellulose Pe
	Tukey HSD a
	Strain	N	Subset for alpha = 0.05
			1	2	3
	Pe4	3	0.192492			a
	Pe6	3	0.202486	0.202486		ab
	Pe1	3	0.20758	0.20758		ab
	Pe5	3	0.220351	0.220351		ab
	Pe7	3	0.24115	0.24115	0.24115	abc
	Pe2	3	0.261614	0.261614	0.261614	abc
	Pe8	3	0.267448	0.267448	0.267448	abc
	Pe9	3	0.299642	0.299642	0.299642	bc
	Pe3	3		0.305664	0.305664	bc
	Pe10	3			0.345051	c
	Sig.		0.069	0.089	0.085
	Means for groups in homogeneous subsets are displayed.
	a Uses Harmonic Mean Sample Size = 3.000.

## Sheet: Cs_Cel
	Statistics on reduction absolute amount of fibers. Fraction reduction compared to untreated material
	Species: Ceriporiopsis subvermispora
	ANOVA Cs
	Absolute reduction Cellulose
		Sum of Squares	df	Mean Square	F	Sig.
	Between Groups	0.234	11	0.021	57.378	<.001
	Within Groups	0.008	21	0
	Total	0.242	32
	Descriptives Cs
	Absolute reduction Cellulose					95% Confidence Interval for Mean
	Strain	N	Mean	Std. Deviation	Std. Error	Lower Bound	Upper Bound	Minimum	Maximum
	Cs8	3	-0.00736771	0.0205559	0.011868	-0.0584315	0.043696	-0.0303261	0.00932967
	Cs6	3	0.00701775	0.00496177	0.00286468	-0.00530798	0.0193435	0.00162877	0.011397
	Cs12	3	0.0178045	0.010926	0.00630816	-0.0093373	0.0449463	0.00703414	0.0288799
	Cs9	2	0.0184575	0.00649953	0.00459586	-0.0399385	0.0768534	0.0138616	0.0230533
	Cs10	2	0.0555362	0.052441	0.0370814	-0.415627	0.5267	0.0184548	0.0926176
	Cs7	3	0.0675983	0.00621273	0.00358692	0.0521651	0.0830316	0.0631265	0.0746922
	Cs5	3	0.0868485	0.0315549	0.0182183	0.00846167	0.165235	0.0577012	0.120357
	Cs2	3	0.134212	0.0127392	0.00735497	0.102566	0.165858	0.119561	0.142679
	Cs1	2	0.136234	0.0148383	0.0104922	0.00291767	0.269551	0.125742	0.146726
	Cs3	3	0.139916	0.00939835	0.00542614	0.116569	0.163262	0.133072	0.150631
	Cs4	3	0.189297	0.00539931	0.00311729	0.175884	0.202709	0.183295	0.19376
	Cs11	3	0.280573	0.0224353	0.012953	0.224841	0.336306	0.261147	0.305129
	Absolute reduction Cellulose Cs
	Tukey HSD a,b
	Strain	N	Subset for alpha = 0.05
			1	2	3	4	5	6
	Cs8	3	-0.00736771						a
	Cs6	3	0.00701775	0.00701775					ab
	Cs12	3	0.0178045	0.0178045					ab
	Cs9	2	0.0184575	0.0184575					ab
	Cs10	2		0.0555362	0.0555362				bc
	Cs7	3		0.0675983	0.0675983				bc
	Cs5	3			0.0868485	0.0868485			cd
	Cs2	3				0.134212	0.134212		de
	Cs1	2				0.136234	0.136234		de
	Cs3	3				0.139916	0.139916		de
	Cs4	3					0.189297		e
	Cs11	3						0.280573	f
	Sig.		0.909	0.052	0.759	0.127	0.101	1
	Means for groups in homogeneous subsets are displayed.
	a Uses Harmonic Mean Sample Size = 2.667.
	b The group sizes are unequal. The harmonic mean of the group sizes is used. Type I error levels are not guaranteed.

## Sheet: Le_Cel
	Statistics on reduction absolute amount of fibers. Fraction reduction compared to untreated material
	Species: Lentinula edodes
	ANOVA Le
	Absolute reduction Cellulose
		Sum of Squares	df	Mean Square	F	Sig.
	Between Groups	0.027	7	0.004	7.067	0.001
	Within Groups	0.007	13	0.001
	Total	0.033	20
	Descriptives Le
	Absolute reduction Cellulose					95% Confidence Interval for Mean
	Strain	N	Mean	Std. Deviation	Std. Error	Lower Bound	Upper Bound	Minimum	Maximum
	Le2	2	-0.0390633	0.00235201	0.00166312	-0.0601953	-0.0179314	-0.0407264	-0.0374002
	Le1	3	-0.0133554	0.0438165	0.0252975	-0.122202	0.0954908	-0.062746	0.0208432
	Le10	3	0.0238658	0.0149569	0.00863539	-0.0132893	0.0610208	0.00659744	0.0327518
	Le8	2	0.0248358	0.031607	0.0223496	-0.259142	0.308814	0.00248628	0.0471854
	Le3	2	0.04828	0.00868647	0.00614226	-0.0297649	0.126325	0.0421377	0.0544222
	Le9	3	0.0614378	0.0201886	0.0116559	0.0112867	0.111589	0.0383674	0.0758703
	Le7	3	0.0654396	0.0102684	0.00592845	0.0399315	0.0909477	0.0540129	0.0738939
	Le6	3	0.065988	0.0169766	0.00980145	0.0238158	0.10816	0.0500415	0.0838348
	Absolute reduction Cellulose Le
	Tukey HSD a,b
	Strain	N	Subset for alpha = 0.05
			1	2	3
	Le2	2	-0.0390633			a
	Le1	3	-0.0133554	-0.0133554		ab
	Le10	3	0.0238658	0.0238658	0.0238658	abc
	Le8	2	0.0248358	0.0248358	0.0248358	abc
	Le3	2		0.04828	0.04828	bc
	Le9	3			0.0614378	c
	Le7	3			0.0654396	c
	Le6	3			0.065988	c
	Sig.		0.109	0.131	0.491
	Means for groups in homogeneous subsets are displayed.
	a Uses Harmonic Mean Sample Size = 2.526.
	b The group sizes are unequal. The harmonic mean of the group sizes is used. Type I error levels are not guaranteed.

## Sheet: Pe_Cel
	Statistics on reduction absolute amount of fibers. Fraction reduction compared to untreated material
	Species: Pleurotus eryngii
	ANOVA Pe
	Absolute reduction Cellulose
		Sum of Squares	df	Mean Square	F	Sig.
	Between Groups	0.006	8	0.001	2.299	0.074
	Within Groups	0.005	16	0
	Total	0.011	24
	Descriptives Pe
	Absolute reduction Cellulose					95% Confidence Interval for Mean
	Strain	N	Mean	Std. Deviation	Std. Error	Lower Bound	Upper Bound	Minimum	Maximum
	Pe10	3	0.0613451	0.0177806	0.0102657	0.0171755	0.105515	0.0505341	0.0818665
	Pe2	2	0.062282	0.0170621	0.0120647	-0.0910145	0.215579	0.0502173	0.0743467
	Pe8	3	0.0702337	0.0030301	0.00174943	0.0627065	0.0777609	0.0667369	0.0720856
	Pe6	3	0.0709159	0.00445553	0.0025724	0.0598478	0.0819841	0.0676136	0.0759836
	Pe4	2	0.0728629	0.0115334	0.00815534	-0.0307606	0.176486	0.0647076	0.0810182
	Pe5	3	0.0768306	0.0219501	0.0126729	0.0223035	0.131358	0.0527143	0.0956424
	Pe1	3	0.0778818	0.0370676	0.021401	-0.0141994	0.169963	0.0531194	0.120498
	Pe7	3	0.0945705	0.0085649	0.00494495	0.0732941	0.115847	0.0849359	0.101321
	Pe9	3	0.112231	0.0119929	0.00692413	0.0824393	0.142024	0.10505	0.126076
	Absolute reduction Cellulose Pe
	Tukey HSD a,b
		N	Subset for alpha = 0.05
	Strain		1
	Pe10	3	0.0613451	a
	Pe2	2	0.062282	a
	Pe8	3	0.0702337	a
	Pe6	3	0.0709159	a
	Pe4	2	0.0728629	a
	Pe5	3	0.0768306	a
	Pe1	3	0.0778818	a
	Pe7	3	0.0945705	a
	Pe9	3	0.112231	a
	Sig.		0.086
	Means for groups in homogeneous subsets are displayed.
	a Uses Harmonic Mean Sample Size = 2.700.
	b The group sizes are unequal. The harmonic mean of the group sizes is used. Type I error levels are not guaranteed.
