# Supplementary material for: Intraspecies Variation Offers Potential to Improve White Rot Fungi for Increasing Degradability of Lignocellulose for Ruminants
Source: J Fungi (Basel). 2024 Dec 11;10(12):858. doi: 10.3390/jof10120858 (PMC11678441; doi:10.3390/jof10120858)
Supplement: Supplementary file 1 [file jof-10-00858-s001.zip › S4_Change degradability.xlsx]

## Sheet: C. subvermispora
Intraspecies variation offers potentials to improve white rot fungi for increasing degradability of lignocellulose for ruminants.
Anton S.M. Sonnenberg1*, Nazri Nayan1,2, John W. Cone3 and Arend F. van Peer1
1 Plant Breeding, Wageningen University & Research, Wageningen, The Netherlands
2 Department of Animal Science, Faculty of Agriculture, Universiti Putra Malaysia, 43400 UPM Serdang, Malaysia
3 Animal Nutrition Group, Wageningen University & Research, Wageningen, The Netherlands
Ceriporiopsis subvermispora
Change in relative degradability														Change in absolute degradability
	Descriptives
	% change in relative digestible OM					95% Confidence Interval for Mean								Descriptives
														% change in Abs digestible OM					95% Confidence Interval for Mean
	Strain	N	Mean	Std. Deviation	Std. Error	Lower Bound	Upper Bound	Minimum	Maximum
	Cs1	3	0.350812	0.00730461	0.00421732	0.332667	0.368958	0.345397	0.35912						N	Mean	Std. Deviation	Std. Error	Lower Bound	Upper Bound	Minimum	Maximum
	Cs2	3	0.212971	0.0171176	0.00988287	0.170448	0.255494	0.194228	0.227778					Cs1	3	0.15795	0.00620517	0.00358256	0.142535	0.173364	0.154215	0.165113
	Cs3	3	0.170796	0.0179391	0.0103571	0.126233	0.215359	0.151404	0.186799					Cs2	3	0.0888277	0.0176251	0.0101758	0.0450446	0.132611	0.0752786	0.108754
	Cs4	3	0.219267	0.030764	0.0177616	0.142845	0.295688	0.190702	0.251837					Cs3	3	0.0114782	0.013989	0.00807655	-0.0232724	0.0462287	-0.00446294	0.0217076
	Cs5	3	0.218999	0.0299111	0.0172692	0.144696	0.293302	0.184461	0.236411					Cs4	3	0.0191419	0.0226483	0.013076	-0.0371195	0.0754034	-0.00513545	0.0397009
	Cs6	2	0.370538	0.00865291	0.00611853	0.292795	0.448281	0.36442	0.376657					Cs5	3	0.0995885	0.018107	0.0104541	0.0546082	0.144569	0.0805519	0.116595
	Cs8	2	0.290928	0.0207078	0.0146426	0.104876	0.47698	0.276285	0.305571					Cs6	2	0.242033	0.00539702	0.00381627	0.193543	0.290523	0.238217	0.245849
	Cs9	3	0.263322	0.0121569	0.00701878	0.233123	0.293522	0.251125	0.275438					Cs8	2	0.183683	0.0300168	0.0212251	-0.0860075	0.453373	0.162458	0.204908
	Cs10	3	0.22622	0.0115055	0.00664268	0.197639	0.254801	0.213011	0.234057					Cs9	3	0.160157	0.00907246	0.00523799	0.13762	0.182694	0.152864	0.170316
	Cs11	3	0.125829	0.0242964	0.0140275	0.0654736	0.186185	0.107505	0.153389					Cs10	3	0.100744	0.028663	0.0165486	0.0295408	0.171947	0.0810403	0.133626
	Cs12	2	0.275483	0.00272546	0.00192719	0.250996	0.299971	0.273556	0.27741					Cs11	3	-0.0686606	0.0101872	0.00588161	-0.0939671	-0.0433541	-0.0801205	-0.0606323
	Total	30	0.241285	0.0710326	0.0129687	0.214761	0.267809	0.107505	0.376657					Cs12	2	0.142776	0.00812337	0.00574409	0.0697909	0.215762	0.137032	0.148521
														Total	30	0.0948221	0.0856537	0.0156381	0.0628385	0.126806	-0.0801205	0.245849
	ANOVA
	% change in relative digestible OM													ANOVA
		Sum of Squares	df	Mean Square	F	Sig.								% change in Abs digestible OM
	Between Groups	0.139	10	0.014	36.338	<.001									Sum of Squares	df	Mean Square	F	Sig.
	Within Groups	0.007	19	0										Between Groups	0.207	10	0.021	68.005	<.001
	Total	0.146	29											Within Groups	0.006	19	0
														Total	0.213	29
	% change in relative digestible OM
				Subset for alpha = 0.05										% change in Abs digestible OM
	Tukey HSDa,b	Ref-St	N	1	2	3	4	5	6	7					Ref-St	N	Subset for alpha = 0.05
		Cs11	3	0.125829							a			Tukey HSDa,b			1	2	3	4	5
		Cs3	3	0.170796	0.170796						ab				Cs11	3	-0.0686606					a
		Cs2	3		0.212971	0.212971					bc				Cs3	3		0.0114782				b
		Cs5	3		0.218999	0.218999	0.218999				bcd				Cs4	3		0.0191419				b
		Cs4	3		0.219267	0.219267	0.219267				bcd				Cs2	3			0.0888277			c
		Cs10	3		0.22622	0.22622	0.22622				bcd				Cs5	3			0.0995885			c
		Cs9	3			0.263322	0.263322	0.263322			cde				Cs10	3			0.100744			c
		Cs12	2				0.275483	0.275483			de				Cs12	2			0.142776	0.142776		cd
		Cs8	2					0.290928	0.290928		ef				Cs1	3				0.15795		d
		Cs1	3						0.350812	0.350812	fg				Cs9	3				0.160157		d
		Cs6	2							0.370538	g				Cs8	2				0.183683		d
		Sig.		0.294476	0.10361	0.176545	0.0922243	0.854892	0.0629003	0.980087					Cs6	2					0.242033	e
	Means for groups in homogeneous subsets are displayed.														Sig.		1	1	0.059	0.272	1
	a Uses Harmonic Mean Sample Size = 2.640.													Means for groups in homogeneous subsets are displayed.
	b The group sizes are unequal. The harmonic mean of the group sizes is used. Type I error levels are not guaranteed.													a Uses Harmonic Mean Sample Size = 2.640.
														b The group sizes are unequal. The harmonic mean of the group sizes is used. Type I error levels are not guaranteed.

## Sheet: L. edodes
Lentinula edodes
	Change in relative degradability														Change in absolute degradability
	Descriptives														Descriptives
	% change inrelative digestible OM					95% Confidence Interval for Mean									% change in Abs digestible OM					95% Confidence Interval for Mean
		N	Mean	Std. Deviation	Std. Error	Lower Bound	Upper Bound	Minimum	Maximum							N	Mean	Std. Deviation	Std. Error	Lower Bound	Upper Bound	Minimum	Maximum
	Le1	3	0.173817	0.0107879	0.00622838	0.147018	0.200615	0.163168	0.184739						Le1	3	0.0838971	0.0387393	0.0223661	-0.0123366	0.180131	0.0565209	0.128222
	Le2	2	0.178344	0.00644654	0.0045584	0.120424	0.236263	0.173785	0.182902						Le2	2	0.106419	0.00167844	0.00118684	0.0913386	0.121499	0.105232	0.107606
	Le3	2	0.208509	0.00853504	0.00603519	0.131824	0.285193	0.202474	0.214544						Le3	2	0.083221	0.00807039	0.00570662	0.0107115	0.155731	0.0775144	0.0889277
	Le6	2	0.22816	0.0232436	0.0164357	0.0193244	0.436995	0.211724	0.244595						Le6	2	0.0581242	0.0289838	0.0204946	-0.202284	0.318533	0.0376296	0.0786188
	Le7	3	0.244151	0.00632289	0.00365052	0.228444	0.259858	0.236868	0.248231						Le7	3	0.0793498	0.013701	0.00791029	0.0453146	0.113385	0.0704637	0.0951285
	Le8	3	0.242734	0.0183809	0.0106122	0.197073	0.288394	0.223233	0.25974						Le8	3	0.0811294	0.0165726	0.0095682	0.0399607	0.122298	0.0675357	0.0995907
	Le9	3	0.221071	0.0154547	0.0089228	0.182679	0.259463	0.206848	0.237517						Le9	3	0.0474222	0.0126281	0.00729086	0.0160521	0.0787922	0.0328697	0.0554978
	Le10	3	0.198182	0.0138764	0.00801157	0.163711	0.232653	0.182729	0.209577						Le10	3	0.0565823	0.0182337	0.0105272	0.0112874	0.101877	0.045999	0.0776366
	Total	21	0.212852	0.0286629	0.00625475	0.199805	0.225899	0.163168	0.25974						Total	21	0.0733653	0.0246447	0.00537791	0.0621472	0.0845834	0.0328697	0.128222
	ANOVA														ANOVA
	% change inrelative digestible OM														% change in Abs digestible OM
		Sum of Squares	df	Mean Square	F	Sig.										Sum of Squares	df	Mean Square	F	Sig.
	Between Groups	0.014	7	0.002	10.32	<.001									Between Groups	0.006	7	0.001	2.02	0.13
	Within Groups	0.003	13	0											Within Groups	0.006	13	0
	Total	0.016	20												Total	0.012	20
	% change in relative digestible OM														% change in Abs digestible OM
		Ref-St	N	Subset for alpha = 0.05												Ref-St	N	Subset for alpha = 0.05
				1	2	3	4											1
	Tukey HSDa,b	1	3	0.173817				a							Tukey HSDa,b	9	3	0.0474222	a
		2	2	0.178344	0.178344			ab								10	3	0.0565823	a
		10	3	0.198182	0.198182	0.198182		abc								6	2	0.0581242	a
		3	2	0.208509	0.208509	0.208509	0.208509	abcd								7	3	0.0793498	a
		9	3		0.221071	0.221071	0.221071	bcd								8	3	0.0811294	a
		6	2			0.22816	0.22816	cd								3	2	0.083221	a
		8	3				0.242734	d								1	3	0.0838971	a
		7	3				0.244151	d								2	2	0.106419	a
		Sig.		0.174	0.06	0.304	0.155									Sig.		0.104
	Means for groups in homogeneous subsets are displayed.														Means for groups in homogeneous subsets are displayed.
	a Uses Harmonic Mean Sample Size = 2.526.														a Uses Harmonic Mean Sample Size = 2.526.
	b The group sizes are unequal. The harmonic mean of the group sizes is used. Type I error levels are not guaranteed.														b The group sizes are unequal. The harmonic mean of the group sizes is used. Type I error levels are not guaranteed.

## Sheet: P. eryngii
P. eryngii
	Change in relative degradability														Change in absolute degradability
	Descriptives														Descriptives
	% change in % digestible OM														% change in Abs digestible OM
		N	Mean	Std. Deviation	Std. Error	95% Confidence Interval for Mean		Minimum	Maximum							N	Mean	Std. Deviation	Std. Error	95% Confidence Interval for Mean		Minimum	Maximum
						Lower Bound	Upper Bound													Lower Bound	Upper Bound
	Pe1	2	0.0242644	0.0437421	0.0309304	-0.368743	0.417272	-0.00666599	0.0551947						Pe1	2	-0.0202573	0.0303532	0.0214629	-0.29297	0.252455	-0.0417202	0.00120567
	Pe2	3	0.11496	0.0184494	0.0106518	0.0691286	0.160791	0.0993324	0.135312						Pe2	3	0.0379459	0.0124301	0.00717654	0.00706774	0.0688241	0.0289433	0.0521283
	Pe3	3	0.114394	0.0214337	0.0123747	0.0611495	0.167638	0.0979394	0.138632						Pe3	3	0.0258365	0.0212186	0.0122506	-0.0268735	0.0785466	0.0124926	0.0503042
	Pe4	3	-0.042332	0.021213	0.0122474	-0.0950281	0.0103641	-0.0667371	-0.0283169						Pe4	3	-0.0805886	0.023771	0.0137242	-0.139639	-0.0215383	-0.106769	-0.0603576
	Pe5	3	0.0580615	0.00869848	0.00502207	0.0364533	0.0796697	0.0513259	0.067882						Pe5	3	-0.0128386	0.00754802	0.00435785	-0.0315889	0.00591176	-0.0184138	-0.00424921
	Pe6	3	0.0962306	0.033376	0.0192696	0.0133201	0.179141	0.0750067	0.134701						Pe6	3	0.0286824	0.0213343	0.0123173	-0.0243148	0.0816797	0.0141858	0.05318
	Pe7	3	0.0587756	0.0215497	0.0124418	0.00524303	0.112308	0.0355553	0.078132						Pe7	3	-0.00812701	0.0169108	0.00976347	-0.0501358	0.0338818	-0.027647	0.00208313
	Pe8	3	0.0491312	0.0237491	0.0137116	-0.00986493	0.108127	0.02901	0.0753279						Pe8	3	-0.008755	0.013945	0.00805117	-0.0433964	0.0258864	-0.0234922	0.00423277
	Pe9	3	0.0456165	0.00595205	0.00343642	0.0308308	0.0604022	0.0408778	0.0522969						Pe9	3	-0.0337406	0.0114102	0.00658769	-0.0620851	-0.005396	-0.0455387	-0.0227625
	Pe10	3	0.0658486	0.00217665	0.00125669	0.0604415	0.0712557	0.0644503	0.0683565						Pe10	3	0.00448046	0.00744717	0.00429963	-0.0140193	0.0229803	-0.00357057	0.0111225
	Total	29	0.0596753	0.0485007	0.00900636	0.0412266	0.078124	-0.0667371	0.138632						Total	29	-0.00626992	0.0368249	0.0068382	-0.0202773	0.0077375	-0.106769	0.05318
	ANOVA														ANOVA
	% change in % digestible OM														% change in Abs digestible OM
		Sum of Squares	df	Mean Square	F	Sig.										Sum of Squares	df	Mean Square	F	Sig.
	Between Groups	0.057	9	0.006	13.461	<.001									Between Groups	0.032	9	0.004	12.159	<.001
	Within Groups	0.009	19	0											Within Groups	0.006	19	0
	Total	0.066	28												Total	0.038	28
	% change in % digestible OM
		Ref-St	N	Subset for alpha = 0.05											% change in Abs digestible OM
				1	2	3	4									Ref-St	N	Subset for alpha = 0.05
	Tukey HSDa,b	4	3	-0.042332				a										1	2	3	4
		1	2		0.0242644			b							Tukey HSDa,b	4	3	-0.0805886				a
		9	3		0.0456165	0.0456165		bc								9	3	-0.0337406	-0.0337406			ab
		8	3		0.0491312	0.0491312		bc								1	2		-0.0202573	-0.0202573		bc
		5	3		0.0580615	0.0580615	0.0580615	bcd								5	3		-0.0128386	-0.0128386	-0.0128386	bcd
		7	3		0.0587756	0.0587756	0.0587756	bcd								8	3		-0.008755	-0.008755	-0.008755	bcd
		10	3		0.0658486	0.0658486	0.0658486	bcd								7	3		-0.00812701	-0.00812701	-0.00812701	bcd
		6	3			0.0962306	0.0962306	cd								10	3		0.00448046	0.00448046	0.00448046	bcd
		3	3				0.114394	d								3	3			0.0258365	0.0258365	cd
		2	3				0.11496	d								6	3			0.0286824	0.0286824	cd
		Sig.		1	0.435	0.208	0.113									2	3				0.0379459	d
	Means for groups in homogeneous subsets are displayed.															Sig.		0.09	0.258	0.068	0.053
	a Uses Harmonic Mean Sample Size = 2.857.														Means for groups in homogeneous subsets are displayed.
	b The group sizes are unequal. The harmonic mean of the group sizes is used. Type I error levels are not guaranteed.														a Uses Harmonic Mean Sample Size = 2.857.
															b The group sizes are unequal. The harmonic mean of the group sizes is used. Type I error levels are not guaranteed.
